# Supplementary material for: Cleft Candidate Genes and Their Products in Human Unilateral Cleft Lip Tissue
Source: Diseases. 2021 Apr 7;9(2):26. doi: 10.3390/diseases9020026 (PMC8167758; doi:10.3390/diseases9020026)
Supplement: Supplementary file 1 [file diseases-09-00026-s001.zip]

Archive with 1 entries (1 files):
- diseases-1140877-supplementary.xlsx
