# Supplementary material for: Cleft Candidate Genes and Their Products in Human Unilateral Cleft Lip Tissue
Source: Diseases. 2021 Apr 7;9(2):26. doi: 10.3390/diseases9020026 (PMC8167758; doi:10.3390/diseases9020026)
Supplement: Supplementary file 1 [file diseases-09-00026-s001.zip › diseases-1140877-supplementary.xlsx]

## Sheet: Table
	Semiquantitative evaluation of immunoreactivity of DLX4, MSX2, HOXB3, SHH, PAX7, SOX3, WNT3A, FOXE1 in patient and control groups in 5 visual fields:
Researcher 1
	DLX4										MSX2										HOXB3										SHH										PAX7
	Epithelium					Connective tissue					Epithelium					Connective tissue					Epithelium					Connective tissue					Epithelium					Connective tissue					Epithelium					Connective tissue
Visual field Patients	1	2	3	4	5	1	2	3	4	5	1	2	3	4	5	1	2	3	4	5	1	2	3	4	5	1	2	3	4	5	1	2	3	4	5	1	2	3	4	5	1	2	3	4	5	1	2	3	4
P1	++	++/+++	++	+/++	+/++	++	++	++/+++	++	+/++	0	0	0	0	0	0	0	0/+	0	0/+	+++	++/+++	+++/++++	+++	+++	++/+++	+++	+++	+++	+++	++	++	+/++	++	++	+/++	++	++	++/+++	++	++	++	+/++	+/++	++	+++	++/+++	++/+++	++
P2	0	0	0	0	0	0	0/+	0/+	+	0/+	0	0	0	0	0	0	0	0	0	0	0	0	0	0	0	+	0/+	+	+/++	+	0	0	0	0	0	+/++	++	++	+/++	++	0	0	0	0	0	0	+	0/+	0
P3	+/++	+/++	++/+++	++	++/+++	++/+++	++	+++	++/+++	++/+++	0	0	0	0	0	0	0/+	0	0	0/+	+++	+++/++++	+++	++/+++	+++	+++/++++	+++	+++/++++	++++	+++/++++	++	++/+++	++	++	+/++	++/+++	+++	++	++	++/+++	++/+++	+++	++/+++	++/+++	++	+++	+++	++/+++	+++/++++
P4	++	+/++	++	++	++/+++	++	+/++	+	+	++	0	0	0	0	0	0	0	0	0	0	+++	++	++	++/+++	++/+++	+/++	++	+++	++	++	+++	++	++/+++	++/+++	++	+++	+++/++++	+++	+++	++/+++	+++	++	+++	++/+++	++/+++	++/+++	+++	+++/++++	+++
P5	++	++	++/+++	++	+/++	+/++	++	++	++	++/+++	0	0	0	0	0	0	0	0/+	0	0	+++	++	++/+++	++/+++	++	++/+++	++/+++	+++	+++	++	+++/++++	+++	+++	++/+++	+++	++	+/++	+/++	+	+/++	+++/++++	+++	+++	++/+++	+++	++	+	++	++/+++
P6	++	++	++/+++	+	++/+++	+	++	+/++	++	+	0	0	0	0	0	0	0	0	0	0	++	++	+/++	++/+++	++	+	+	+	0/+	+	+++/++++	++++	+++/++++	+++/++++	+++	++	+++	++/+++	++/+++	++	++	++/+++	+/++	++	++	++/+++	++	++	+
P7	++/+++	++	++/+++	+++	++	+++	++/+++	++	++/+++	++/+++	0	0	0	0	0	0	0	0	0	0	++	+	+/++	+	+/++	+/++	+/++	+	++	+	+++	+++/++++	++/+++	++/+++	+++	+++	+++	+++/++++	++/+++	++/+++	+/++	++	++	+/++	++	++/+++	++	++/+++	+++
P8	++	+/++	+	++/+++	+/++	++	++	+/++	++	++	0	0	0	0	0	0/+	0	0	0/+	0	++	++	++/+++	++	++	+++	+++	++	++/+++	++/+++	++/+++	+++	++/+++	+++	++/+++	+++	+++/++++	++/+++	++/+++	+++	++	++	+/++	++	++/+++	++	+/++	+/++	+
P9	+	++	+/++	+	++	++	++	++/+++	+/++	++	0	0	0	0	0	0	0	0	0	0	++	++	+/++	+/++	+	++	++/+++	+/++	++/+++	++	++	+++	++/+++	++/+++	++	++/+++	+++	++	++	++/+++	++	++/+++	+/++	++	++	+/++	++	++	++/+++
P10	++/+++	+++	+++	++/+++	+++	++	++/+++	+++	++	+++	0	0	0	0	0	0/+	0	0	0	0/+	+++	++	++/+++	+++	++/+++	++	+/++	+	+	+/++	+++	+++	++	++/+++	++	++	++	+/++	++	+/++	+++	++/+++	++/+++	++	++	+++	++	++	+
C1	++	++	+/++	++	++/+++	+	0/+	+/++	+	+	0	0	0	0	0	0	0	0	0	0	+	+	+/++	+	+	++	+	++	++	+/++	+	+	+/++	+	+	++	++	+	+/++	+/++	++	++/+++	++	++	+	+/++	++	+	+
C2	++/+++	++	+++	++/+++	++/+++	+++	++/+++	++/+++	++	++/+++	0	0	0	0	0	0/+	0	0	0/+	0	++	++	+/++	++/+++	++	+	++	++	+/++	+	++	++/+++	++/+++	++/+++	++	++	++/+++	++	++	+/++	++	+	+/++	++	+	+++	++	++/+++	++
C3	0	0	0	0	0	+	+/++	+/++	+/++	++	0	0	0	0	0	0	0	0	0	0	+	0/+	+	+	+/++	++	++/+++	++	++	++	+	0/+	+	+/++	+	+/++	+/++	+	++	+/++	+	+	+/++	+	0/+	+	+	+	0/+
C4	+	+	+	0/+	+/++	+	+/++	+	+	+	0	0	0	0	0	0	0	0	0	0	+	++	0/+	+	+	++/+++	++	+/++	++	+/++	++	++	++/+++	+	++	++	+/++	++/+++	++	++	+	+/++	+	+	+/++	+/++	+	+	0/+
C5	++	+/++	++	++	++	++	++	+/++	++/+++	++	0	0	0	0	0	0/+	0/+	0/+	0	0	++	++	++	+/++	++	++/+++	+/++	+	+	+/++	+	+	0/+	+	+/++	++	+/++	+/++	+	+	++	+/++	++	++	+/++	+/++	++	++	++/+++
Researcher 2
	DLX4										MSX2										HOXB3										SHH										PAX7
	Epithelium					Connective tissue					Epithelium					Connective tissue					Epithelium					Connective tissue					Epithelium					Connective tissue					Epithelium					Connective tissue
Visual field Patients	1	2	3	4	5	1	2	3	4	5	1	2	3	4	5	1	2	3	4	5	1	2	3	4	5	1	2	3	4	5	1	2	3	4	5	1	2	3	4	5	1	2	3	4	5	1	2	3	4
P1	++/+++	++	++	+/++	++/+++	+/++	++	++	++/+++	++	0	0	0	0	0	0/+	0/+	0	0	0/+	+++	+++	+++/++++	+++	++/+++	+++	++/+++	+++	+++/++++	+++	+/++	++	++	+/++	++	++/+++	++	+/++	+/++	++	++	+/++	++	++/+++	+/++	+++	++	+/++	++/+++
P2	0	0	0	0	0	0/+	0	0/+	0/+	0/+	0	0	0	0	0	0	0	0	0	0	0	0	0	0	0	+/++	+	+	0/+	0/+	0	0	0	0	0	++	++/+++	++	++	+/++	0	0	0	0	0	0/+	0/+	0	0
P3	++	++	++/+++	++	+/++	+++	++/+++	++/+++	++	++/+++	0	0	0	0	0	0	0/+	0/+	0/+	0	+++/++++	+++	+++	+++/++++	++/+++	+++/++++	++++	+++/++++	+++/++++	+++	++/+++	++	++	+	++	+++	++/+++	++/+++	++	++	++	+++	+++	++/+++	++	+++	+++	++/+++	+++/++++
P4	++	++	++/+++	+/++	++	+/++	+/++	+	+/++	++	0	0	0	0	0	0	0	0	0	0	++/+++	+++	++	++	+++	++	++	+/++	++/+++	+/++	+++	++	+++	++/+++	++	+++	+++	++/+++	+++	+++	++/+++	++/+++	+++	++	++	+++	+++	++/+++	+++
P5	+/++	++	++	++/+++	++	++	++/+++	+/++	+/++	++/+++	0	0	0	0	0	0/+	0	0/+	0/+	0	+++	++	++	++/+++	++/+++	++	+++	++	++/+++	++/+++	+++	+++	+++/++++	++/+++	+++	++	+	+	+/++	+/++	+++	++/+++	+++/++++	++/+++	+++	++	+/++	+/++	++/+++
P6	++	++	+/++	++	++/+++	+/++	++	+	+/++	+/++	0	0	0	0	0	0	0	0	0	0	++	++	+/++	++	++	+	+/++	0/+	+	+	++++	+++/++++	++/+++	+++/++++	+++/++++	+++	++	++	++/+++	++/+++	++	++	+/++	++	++	++/+++	++	+/++	++
P7	++/+++	+++	++/+++	++/+++	++	++	++/+++	+++	++/+++	++	0	0	0	0	0	0	0	0	0	0	+/++	+	++	++	+	++	+	+/++	+/++	++	+++	+++	++/+++	+++	++/+++	++/+++	+++/++++	+++	+++	++/+++	+/++	++	+/++	++	++	+++	+++	++	+/++
P8	+/++	++	++	++	++/+++	+/++	++	++/+++	++	++	0	0	0	0	0	0/+	0	0/+	0	0	+/++	++	++	++/+++	++	++/+++	++/+++	+++	++	++	++/+++	++	+++	++/+++	++	+++	+++	++	++/+++	+++	+/++	++/+++	++	++	++	+	++	++	+/++
P9	++	+/++	+/++	+	++	++/+++	+/++	++/+++	++	++	0	0	0	0	0	0	0	0	0	0	++	+/++	+/++	+	+/++	++	+++	++/+++	++	+/++	+++	++	++	++/+++	++/+++	++/+++	+++	++/+++	++/+++	++	+/++	++	++	++/+++	++	++	+/++	+/++	++
P10	+++	+++	++/+++	+++	+++	++/+++	+++	++	++/+++	++/+++	0	0	0	0	0	0	0	0	0/+	0/+	++/+++	+++	+++	++	++/+++	++	+	+/++	+/++	+	+++	++	++/+++	++	++/+++	++	+	++	+/++	++	++/+++	++/+++	++	+++	++	++	+	+/++	++/+++
C1	++	+/++	++	++	++	+	+	+/++	+	0/+	0	0	0	0	0	0	0	0	0	0	+	+/++	+	++	+	++	++	++/+++	+	+	+	+/++	++	0/+	+	+/++	++	+	+	++	++	++/+++	++	++	++	+	+	++	+/++
C2	++	++/+++	++/+++	++	++/+++	++/+++	++/+++	++	++/+++	++/+++	0	0	0	0	0	0/+	0/+	0	0	0/+	++	+/++	+/++	++	++	+	++	++	+	+/++	++/+++	++	+++	++/+++	++/+++	++	++/+++	+/++	+/++	++	++	+	+/++	+/++	++	+++	++	++	++/+++
C3	0	0	0	0	0	+	++	++	+	+/++	0	0	0	0	0	0	0	0	0	0	+	+	0/+	+	+/++	++	++	++	+/++	++	+	+	+/++	+	0/+	+/++	++	++	+	+/++	+	+	0/+	+/++	+	+	+	+	0/+
C4	+	+/++	+	+	+	+	+	0/+	+/++	+	0	0	0	0	0	0	0	0	0	0	+	++	+	0/+	0/+	++	++/+++	++/+++	++	++	++	++	+/++	++	++/+++	++/+++	++	+/++	++	++	+	+/++	+	+	0/+	+	+/++	0/+	+
C5	++	++	++	+	+/++	+/++	++	++	+	++	0	0	0	0	0	0	0	0/+	0/+	0	++	++	+/++	++	+/++	++	++	+/++	+/++	+	+/++	+	+	0/+	+	+/++	+/++	++	+/++	+	++	+/++	+/++	++	++/+++	++/+++	++	++	+/++
	Abbreviations:		DLX4 - distal-less homeobox 4; MSX4 - muscle segment homeobox gene 2 protein, HOXB3 - Homeobox B3, SHH – sonic hedgehog protein, PAX7 – paired box 7, SOX3 - SRY-Box Transcription Factor 3, WNT3A - Wingless-Type MMTV Integration Site Family, Member 3A, FOXE1 - Forkhead box protein E1
			P1-P10 - patient group; C1-C5 - control group
			0 - no positive structures, 0/+ - rare occurrence of positive structures, + - few positive structures, +/++ - few to moderate number of positive structures, ++ - moderate number of positive structures, ++/+++ - moderate to numerous positive structures, +++ - numerous positive structures, +++/++++ - numerous to abundant structures, ++++ - abundance of positive structures in the visual field
	Median values of semiquantitative evaluation of immunoreactivity of DLX4, MSX2, HOXB3, SHH, PAX7, SOX3, WNT3A, FOXE1 in patient and control groups:
	DLX4		MSX2		HOXB3		SHH		PAX7		SOX3		WNT3A		FOXE1
	E	CT	E	CT	E	CT	E	CT	E	CT	E	CT	E	CT	E	CT
P1	++	++	0	0/ 0/+	+++	+++	++	++	++	++/+++	+++	++	+/++	+	+/++	++
P2	0	0/+	0	0	0	+	0	++	0	0/+	0	++	0/+	0/+	0	0
P3	++	++/+++	0	0/ 0/+	+++	+++/++++	++	++/+++	++/+++	+++	+++	++	+++	++	+	++
P4	++	+/++	0	0	++/+++	++	++/+++	+++	++/+++	+++	++/+++	++	+	+	++	++
P5	++	++	0	0/ 0/+	++/+++	++/+++	+++	+/++	+++	++	++/+++	++/+++	0/+	0/+	++/+++	++
P6	++	+/++	0	0	++	+	+++/++++	++/+++	++	++	++/+++	++	+/++	++	++/+++	++
P7	++/+++	++/+++	0	0	+/++	+/++	+++	+++	++	++/+++	++	+/++	++	+/++	++/+++	++/+++
P8	++	++	0	0/ 0/+	++	++/+++	++/+++	+++	++	+/++	++/+++	++	++	+	++	++/+++
P9	+/++	++	0	0	+/++	++	++/+++	++/+++	++	++	++/+++	+/++	+	+	++/+++	+++
P10	+++	++/+++	0	0/ 0/+	++/+++	+/++	++/+++	++	++/+++	++	++	+/++	++/+++	++	++	++
Median	++	++	0	0/ 0/+	++/+++	++	++/+++	++/+++	++	++	++/+++	++	+/++	+	++	++
C1	++	+	0	0	+	++	+	+/++	++	+/++	++	++	++	+	++	+
C2	++/+++	++/+++	0	0/ 0/+	++	+/++	++/+++	++	+/++	++/+++	++	+/++	+/++	+/++	+/++	+/++
C3	0	+/++	0	0	+	++	+	+/++	+	+	+	+	+/++	+	0/+	0/+
C4	+	+	0	0	+	++	++	++	+	+	+/++	++	+	+	++	+
C5	++	++	0	0/ 0/+	++	+/++	+	+/++	++	++	+/++	+/++	0/+	++	+	+
Median	++	+/++	0	0	+	++	+	+/++	+/++	+/++	+/++	+/++	+/++	+	+/++	+
p-value	p=0.180	p=0.110	p=1.000	p=0.724	p=0.081	p=0.614	p=0.059	p=0.019	p=0.052	p=0.052	p=0.012	p=0.133	p=0.657	p=0.526	p=0.165	p=0.011
[truncated: 31 more columns]
